# Supplementary material for: RNA Sequencing and Coexpression Analysis Reveal Key Genes Involved in α-Linolenic Acid Biosynthesis in Perilla frutescens Seed
Source: Int J Mol Sci. 2017 Nov 16;18(11):2433. doi: 10.3390/ijms18112433 (PMC5713401; doi:10.3390/ijms18112433)
Supplement: Supplementary file 1 [file ijms-18-02433-s001.zip]

Archive with 12 entries (11 files):
- ijms-241170-suppl/
- ijms-241170-suppl/Figure S1. The COG annotation for all assembled unigenes. Of 8654 unigenes were classified into 25 COG.jpg
- ijms-241170-suppl/Figure S2. GO1.jpg
- ijms-241170-suppl/Figure S3. Functional classification and pathway assignment of assembled unigenes by KEGG..jpg
- ijms-241170-suppl/Figure S4. Relative expression of selected unigenes in developing seeds-3.jpg
- ijms-241170-suppl/Figure S5. Correlations of expression levels.jpg
- ijms-241170-suppl/Legends of Suppl Mat.pdf
- ijms-241170-suppl/References of Suppl Mat.pdf
- ijms-241170-suppl/Table S1. Number of lipid metabolism gene .xlsx
- ijms-241170-suppl/Table S2. Enzymesprotein related to FA biosynthesis and metabolism identified by annotation of the Perilla unigenes.xlsx
- ijms-241170-suppl/Table S3. List of co-expressed transcript factor genenew.xlsx
- ijms-241170-suppl/Table S4. The Pearson correlation analysis between FAD3 and target genes.xlsx
