# Supplementary material for: RNA Sequencing and Coexpression Analysis Reveal Key Genes Involved in α-Linolenic Acid Biosynthesis in Perilla frutescens Seed
Source: Int J Mol Sci. 2017 Nov 16;18(11):2433. doi: 10.3390/ijms18112433 (PMC5713401; doi:10.3390/ijms18112433)
Supplement: Supplementary file 1 [file ijms-18-02433-s001.zip › ijms-241170-suppl/Table S1. Number of lipid metabolism gene .xlsx]

## Sheet: Sheet1
pathway	Ko	No.
Fatty acid biosynthesis	[PATH:ko00061]	61
Fatty acid elongation	[PATH:ko00062]	30
Fatty acid degradation	[PATH:ko00071]	67
Synthesis and degradation of ketone bodies	[PATH:ko00072]	7
Cutin, suberine and wax biosynthesis	[PATH:ko00073]	35
Steroid biosynthesis	[PATH:ko00100]	51
Primary bile acid biosynthesis	[PATH:ko00120]	0
Secondary bile acid biosynthesis	[PATH:ko00121]	0
Steroid hormone biosynthesis	[PATH:ko00140]	7
Glycerolipid metabolism	[PATH:ko00561]	78
Glycerophospholipid metabolism	[PATH:ko00564]	127
Ether lipid metabolism	[PATH:ko00565]	40
Sphingolipid metabolism	[PATH:ko00600]	36
Arachidonic acid metabolism	[PATH:ko00590]	15
Linoleic acid metabolism	[PATH:ko00591]	21
alpha-Linolenic acid metabolism	[PATH:ko00592]	64
Biosynthesis of unsaturated fatty acids	[PATH:ko01040]	42
Lipid biosynthesis proteins	[BR:ko01004]	0
