# Supplementary material for: RNA Sequencing and Coexpression Analysis Reveal Key Genes Involved in α-Linolenic Acid Biosynthesis in Perilla frutescens Seed
Source: Int J Mol Sci. 2017 Nov 16;18(11):2433. doi: 10.3390/ijms18112433 (PMC5713401; doi:10.3390/ijms18112433)
Supplement: Supplementary file 1 [file ijms-18-02433-s001.zip › ijms-241170-suppl/Table S2. Enzymesprotein related to FA biosynthesis and metabolism identified by annotation of the Perilla unigenes.xlsx]

## Sheet: Sheet1
Table 5. Enzymes/protein related to FA biosynthesis and metabolism identified by annotation of the Perilla unigenes
gene	Enzymes/protein	EC number	No. of unigenes
1. De novo fatty acid biosynthesis
ACCase	acetyl-CoA carboxylase (ACCase) subunits	6.4.1.2	14
pdhA	pyruvate dehydrogenase E1 component alpha subunit	1.2.4.1	3
pdhB	pyruvate dehydrogenase E1 component beta subunit	1.2.4.1	6
pdhC	pyruvate dehydrogenase E2 component	2.3.1.12	9
pdhD	dihydrolipoamide dehydrogenase	1.8.1.4	7
MAT	ACP S-malonyltransferase	2.3.1.39	1
total			40
2. Fatty acid elongation and desaturation
Elongation:
KAS III	Ketoacyl-ACP Synthase III	2.3.1.180	2
KAS I	Ketoacyl-ACP Synthase I	2.3.1.41	5
KAS II	Ketoacyl-ACP Synthase II	2.3.1.179	8
HAD	Hydroxyacyl-ACP Dehydrase	4.2.1.59	1
KAR	Ketoacyl-ACP Reductase	1.1.1.100	4
EAR	Enoyl-ACP Reductase	1.3.1.9	4
FATA	Fatty acyl-ACP thioesterase A	3.1.2.14	1
FATB	Fatty acyl-ACP thioesterase B	3.1.2.14，3.1.2.21	3
PCH	palmitoyl-CoA hydrolase	3.1.2.-	1
LACS(LCAS)	long-chain acyl-CoA synthetase	6.2.1.3	10
total			39
3. Desaturation:
SAD	acyl-[acyl-carrier-protein] desaturase	1.14.19.2	9
FAD2	omega-6 fatty acid desaturase	1.14.19.-	3
FAD3	omega-3 fatty acid desaturase	1.14.19.-	8
total			20
4. TAG biosynthesis
GPDH	glycerol-3-phosphate dehydrogenase	1.1.5.3	4
GK	glycerol kinase	2.7.1.30	2
GPAT	Glycerol-3-phosphate acyltransferase	2.3.1.15	12
ATS1	Glycerol-3-phosphate O-acyltransferase	2.3.1.15	1
LPAT(LPAAT)	1-acylglycerol-3-phosphate acyltransferase;	2.3.1.-	10
PP	phosphatidate phosphatase LPIN	3.1.3.4	5
DGAT	diacylglycerol O-acyltransferase	2.3.1.20,	2
		2.3.1.75,
		2.3.1.76
total			36
5. Other FA modification and lipid biosynthesis
PDAT	phospholipid:diacylglycerol acyltransferase	2.3.1.158	3
LPCAT	1-acylglycerol-3-phosphocholine acyltransferase	2.3.1.23	2
CPT	diacylglycerol cholinephosphotransferase	2.7.8.2	4
PDCT	Phosphatidylcholine:diacylglycerol cholinephosphotransferase	2.7.8.2	1
OLE	Oleosin		5
total			15
