# Supplementary material for: RNA Sequencing and Coexpression Analysis Reveal Key Genes Involved in α-Linolenic Acid Biosynthesis in Perilla frutescens Seed
Source: Int J Mol Sci. 2017 Nov 16;18(11):2433. doi: 10.3390/ijms18112433 (PMC5713401; doi:10.3390/ijms18112433)
Supplement: Supplementary file 1 [file ijms-18-02433-s001.zip › ijms-241170-suppl/Table S3. List of co-expressed transcript factor genenew.xlsx]

## Sheet: Sheet1
Full name	Name	No.	family	putitive function	refereance
AP2-like transcription factor	AIL5,AIL6,AIL7	4	AP2/ERF family	Floral and seed development	[41]
Ethylene Responsive Factor	ERF105,17,3,4	4	AP2/ERF family	Stress responses and developmental programs	[58]
RAP transcription factor	RAP2,2.4	2	AP2/ERF family	Stress and ethylene responses.	[59]
Wrinkled 1	WRI1	1	AP2/ERF family	Seed germination,seed mass and storage oil content	[43]
REM transcription factor	REM14	1	B3 superfamily	Shoot apical meristem, inflorescence meristem and developing flowers	[60]
VAL2 transcription factor	VAL2	1	B3 superfamily	Seed development, dormancy and desiccation tolerance	[61]
Auxin response factor	ARFA, ARFB, ARFD, ARFF, ARFH, ARFV	7	B3 superfamily	Auxin signalling, cell division, flower Maturation, the size of seeds and other organs	[62]
Basic helix-loop-helix transcription factor	bHLH7,13,66,71,79,80	6	bHLH family	control of the germination of dormant seeds by Light and temperature	[45]
GLABRA	GL3	2	bHLH family	Trichome Development	[63]
IAA–Leu Resistant3	ILR3	1	bHLH family	Regulate metal ion homeostasis	[64]
MYC transcription factor	MYC4	1	bHLH family	JA-dependent transcriptional response	[65]
TCP domain	TCP	1	bHLH family	flower type and shoot branch	[66]
Inducer of CBF expression 1	ICE1	1	CBF family	Improves freezing tolerance	[67]
Tubby-like protein	TLP	1	F-box domain	ABA signaling responses	[68]
Knotted-like homeobox	KNOX1,2	1	Homeobox family	Important regulators of meristem function	[69]
ZF-HD transcription factor	ZHD8	1	Homeobox family	Abscisic acid related flowering and stress response	[70]
Single myb histone	SMH1	1	MYB family	Telomere DNA repeats and Anther Development	[71]
Agamous protein	AG	4	MADS-box family	Organogenesis of reproductive organs	[72]
Agamous-like protein	AGL11, AGL8, AGL9	4	MADS-box family	determination of reproductive floral organs such as stamens, carpels and ovules	[73]
MADS-box	MADS15	1	MADS-box family	Flower development	[74]
SEPALLATA protein	SEP	1	MADS-box family	flower formation	[75]
DIVARICATA	DIV	2	MYB family	growth of ventral and lateral petals	[76]
GAMYB	GAM	2	MYB family	mediate GA signaling in growth and flowering responses	[77]
Late elongated hypocotyl	LHY	1	MYB family	circadian rhythmicity and photoperiodic responses	[78]
MYB transcriptional activator	MYB6,30,5,86,R1	10	MYB family	developmental processes and defense responses	[79]
NAC domain-containing protein	NAC18,25,78,8,86	10	NAC family	formation of embryos and flowers, shoot apical meristem	[80]
TIFY transcription factor	TIF10A,TIF10B,TIF5B,TIF6B	5	TIFY family	stress and phytohormone responses	[81]
WRKY transcription factor	WRKY20，31，32，33，44，2	6	WRKY family	abscisic acid signalling and plant defence	[82]
CCCH domain-containing protein	C2H2，C3H3，C3H12,C3H14,C3H34,C3H56	6	Zinc finger family	stress tolerance	[83]
CONSTANS-LIKE protein	COL10,14,5	4	Zinc finger family	photoperiod sensing,circadian clock and flowering time	[84]
ABI transcription factor	ABI3,ABI4	2	None	seed development, dormancy and desiccation tolerance	[85]
Calmodulin-binding transcription activator	CAMTA2	2	None	biotic defence	[86]
Chlorophyll a-b binding protein	CA4	1	None	light-harvesting	[87]
Cold shock protein	CSP1	1	None	Stress Tolerance and Development	[88]
DELLA protein	DELLA	1	None	key negative regulator of gibberellin (GA) signaling	[89]
FHA domain protein DAWDLE	DDL	1	None	plant immunity	[90]
GATA transcription factor	GATA11,24,1,4	5	None	coregulating carbon and nitrogen	[91]
Growth-regulating factor	GRF1,5	2	None	controls seed size and yield in rice	[48]
Heat stress transcription factor	HFB2B	2	None	heat stress	[92]
Indeterminate-domain	IDD5,7,9	4	None	regulates photoperiodic flowering by modulating sugar transport and metabolism	[93]
KANADI transcription factor	KAN2	1	None	regulates organ polarity	[94]
LIM domain-containing protein	LIM1，LIM2	2	None	developmental regulators in basic cellular processes	[95]
Phosphate Starvation Response like 1	PHL1	1	None	phosphate starvation response	[96]
Scarecrow-like transcription factor	SCL13,3,6,8	6	None	gibberellin signaling	[97]
SWI/SNF family	SWI/SNF	1	None	regulation of transcription, cell proliferation, differentiation and development	[98]
telomere-binding proteins	TBP2，4	4	None	cell division capacity	[99]
YABBY transcription factor	YABBY 2	1	None	Asymmetric development of plant lateral organs	[100]
Phosphatase 2C	PP2C	1	None	regulated ABA signalling pathway.	[101]
Squamosa promoter-binding-like protein 1	SPL1，14	2	None	plant phase transition, flower and fruit development, plant architecture, gibberellins signaling, sporogenesis, and response to copper and fungal toxins	[102]
unknown		30
total		162
