# Supplementary material for: RNA Sequencing and Coexpression Analysis Reveal Key Genes Involved in α-Linolenic Acid Biosynthesis in Perilla frutescens Seed
Source: Int J Mol Sci. 2017 Nov 16;18(11):2433. doi: 10.3390/ijms18112433 (PMC5713401; doi:10.3390/ijms18112433)
Supplement: Supplementary file 1 [file ijms-18-02433-s001.zip › ijms-241170-suppl/Table S4. The Pearson correlation analysis between FAD3 and target genes.xlsx]

## Sheet: Sheet1
Table 4. the Pearson correlation analysis between FAD3 and target genes.
target ID	target-gene	RNA-seq	qRT-PCR
DN23390_c0_g1	FAD3- RAP2-12	0.981	0.975
DN35936_c1_g1	FAD3- bHLH13	0.962	0.979
DN25736_c0_g1	FAD3-FAD2	0.746	0.977
DN28398_c0_g1	FAD3-WRI1	0.807	0.994
DN29710_c0_g1	FAD-GRF4	0.747	0.213
DN25414_c0_g1	FAD3-OLEO7	0.7122	0.979

## Sheet: Sheet2
	FAD8-MEAN
2d	29.0711
10d	134.859
18d	1106.67
26d	80.4383
	WRI1-MEAN		0.994624	0.994624
2DAF	0.105008
10DAF	3.81933
18DAF	17.9854
26DAF	2.07452
	GRF4-MEAN		0.213222
2DAF	0.365271
10DAF	2.47336
18DAF	11.7418
26DAF	20.7389
	FAD2		0.976943
2DAF	2.72874
10DAF	10.1686
18DAF	34.858
26DAF	0.281338
	OLEO7		0.978572
2DAF	0.0911146
10DAF	321.014
18DAF	4678.23
26DAF	1089.64
	LEA D8		-0.0048406
2DAF	0.127254
10DAF	7.47081
18DAF	142.173
26DAF	424.548
	LEA1		0.064128
2DAF	0.558462
10DAF	82.748
18DAF	669.073
26DAF	1642.31
